# Supplementary material for: Anti-Inflammatory Properties of Novel 1,2-Benzothiazine Derivatives and Their Interaction with Phospholipid Model Membranes
Source: Membranes (Basel). 2024 Dec 18;14(12):274. doi: 10.3390/membranes14120274 (PMC11678778; doi:10.3390/membranes14120274)
Supplement: Supplementary file 1 [file membranes-14-00274-s001.zip]

Archive with 1 entries (1 files):
- membranes-3341914-supplementary.pdf
